# Supplementary material for: Chromosomal Deletion Involving ANKRD26 Leads to Expression of a Fusion Protein Responsible for ANKRD26-Related Thrombocytopenia
Source: Int J Mol Sci. 2025 Jul 29;26(15):7330. doi: 10.3390/ijms26157330 (PMC12347728; doi:10.3390/ijms26157330)
Supplement: Supplementary file 1 [file ijms-26-07330-s001.zip]

Archive with 1 entries (1 files):
- ijms-3735689-supplementary.pdf
